# Supplementary material for: U-shaped association between triglyceride-glucose index and acute kidney injury in critically ill children with cardiac diseases
Source: Front Endocrinol (Lausanne). 2025 Sep 25;16:1598262. doi: 10.3389/fendo.2025.1598262 (PMC12507589; doi:10.3389/fendo.2025.1598262)
Supplement: Supplementary file 2 [file Table1.xlsx]

## Sheet: Sheet1
Supplementary Table 1. The baseline characteristics categorized by the median TyG index and AKI.
Supplementary Table 2. Sensitivity analyses of the association between TyG index and AKI incidence.
Supplementary Table 1. The baseline characteristics categorized by median TyG index and AKI.
	TyG index <8.61		TyG index≥8.61
	AKI		AKI
	No (N=910)	Yes (N=155)	No (N=996)	Yes (N=197)
TyG index	8.19 [7.89, 8.40]	8.17 [7.86, 8.40]	9.01 [8.81, 9.28]	9.11 [8.86, 9.46]
Age, months	20 [9, 50]	12 [5, 37]	12 [6, 31]	8 [4, 36]
Age category (%)
1month-1year	312 (32.1)	77 (47.8)	459 (47.5)	115 (58.4)
1year-5years	462 (47.4)	58 (36.0)	388 (40.2)	52 (26.4)
≥5years	200 (20.5)	26 (16.2)	119 (12.3)	30 (15.2)
Gender (%)
Female	503 (51.6)	74 (46.0)	505 (52.3)	98 (49.8)
Male	471 (48.4)	87 (54.0)	461 (47.7)	99 (50.2)
Clinical laboratory tests
Albumin, g/L	43.8 [41.3, 46.1]	42.9 [39.4, 45.9]	44.6 [42.3, 46.6]	44.2 [42.2, 46.6]
Bun, mmol/L	4.01 [3.06, 4.92]	3.57 [2.47, 4.57]	3.72 [2.58, 4.79]	3.42 [2.39, 4.68]
Cystatin-C, mg/dL	0.88 [0.75, 1.03]	0.92 [0.81, 1.15]	0.97 [0.82, 1.16]	1.09 [0.86, 1.33]
Hemoglobin,, g/L	121 [112, 129]	121 [111, 130]	120 [112, 128]	121 [112, 130]
Total cholesterol, mmol/L	3.6 [3.0, 4.2]	3.4 [2.7, 3.9]	3.9 [3.4, 4.4]	3.8 [3.2, 4.2]
Lymphocyte,%	54.5 [42.1, 64.4]	55.5 [42.9, 64.4]	60.1 [50.7, 68.3]	61.1 [49.5, 68.5]
Neutrophil, %	35.4 [26.2, 48.4]	35.1 [23.6, 47.2]	29.4 [22.1, 38.8]	29.9 [22.0, 42.6]
Aptt, seconds	28.0 [26.7, 28.8]	26.6 [26.1, 27.1]	27.5 [26.6, 28.8]	26.6 [26.1, 26.9]
Platelet, 109/L	321 [264, 391]	327 [255, 391]	341 [277, 411]	335 [279, 401]
WBC,109/L	8.55 [6.88, 10.49]	8.26 [6.79, 10.37]	9.04 [7.35, 11.19]	9.12 [7.40, 11.19]
Sodium, mmol/L	135 [134, 138]	135 [133, 137]	135 [133, 138]	134 [133, 138]
Potassium, mmol/L	3.6 [3.4, 3.8]	3.6 [3.4, 3.9]	3.6 [3.4, 3.9]	3.6 [3.4, 3.8]
PaO2, mmHg	183 [152, 210]	184 [109, 217]	184 [144, 208]	183 [127, 210]
PaCO2, mmHg	35.4 [32.5, 39.2]	36.3 [32.6, 40.5]	36.1 [33.2, 39.9]	37.4 [32.6, 41.1]
Use of vasopressors (%)
Yes	531 (54.5)	25 (15.5)	450 (46.6)	25 (12.7)
No	443 (45.5)	136 (84.5)	516 (53.4)	172 (87.3)
Insulin therapy (%)
Yes	300 (30.8)	21 (13.04)	249 (25.78)	22 (11.2)
No	674 (69.2)	140 (86.96)	717 (74.22)	175 (88.8)
ASD repair (%)
Yes	325 (33.4)	58 (36.0)	318 (32.9)	71 (36.0)
No	649 (66.6)	103 (64.0)	648 (67.1)	126 (64.0)
PDA repair (%)
Yes	83 (8.5)	20 (12.4)	97 (10.0)	175 (88.8)
No	891 (91.5)	141 (87.6)	869 (90.0)	22 (11.2)
VSD repair (%)
Yes	407 (41.8)	84 (52.2)	421 (43.6)	90 (45.7)
No	567 (58.2)	77 (47.8)	545 (56.4)	107 (54.3)
Abbreviations: TyG, triglyceride-glucose; BUN, blood urea nitrogen; APTT, activated partial thromboplastin time; WBC, white blood cell count; PaO2, arterial oxygen pressure; PaCO2,carbon dioxide pressure; ASD, atrial septal defect; PDA, patent ductus arteriosus; VSD, ventricular septal defect.
Supplementary Table 2. Sensitivity analyses of the association between TyG index and AKI incidence.
TyG index (per unit increase)	Total, N	No. of events (incident rate, %)	Model 1		Model 2		Model 3
			HR [95% CI]	P value	HR [95% CI]	P value	HR [95% CI]	P value
Sensitivity analysis 1: Excluding individuals with severe condition* (N=2290)
<8.602	1132	161(14.22)	0.68[0.49,0.94]	0.0199	0.70[0.52,0.95]	0.0232	0.65[0.43,0.98]	0.0384
≥8.602	1158	196 (17.31)	1.62[1.21,2.16]	0.0011	1.50[1.12,2.00]	0.0064	1.61[1.18,2.20]	0.003
Sensitivity analysis 2: Excluding individuals with LOS hospital ≤12 hours (N=2163)
<8.602	1068	157 (14.7)	0.67[0.48,0.93]	0.0161	0.70[0.51,0.95]	0.0214	0.64[0.43,0.97]	0.036911
≥8.602	1095	195 (17.81)	1.63[1.22,2.17]	0.001	1.50[1.12,2.01]	0.0062	1.61[1.18,2.20]	0.00286788
Sensitivity analysis 3: Excluding individuals with surgical duration ≥6 hours (N=2158)
<8.602	1065	155 (14.55)	0.65[0.47,0.91]	0.0107	0.69[0.51,0.93]	0.0148	0.62[0.41,0.94]	0.0232609
≥8.602	1093	194 (17.75)	1.65[1.24,2.21]	0.0007	1.54[1.15,2.07]	0.0035	1.65[1.20,2.26]	0.00179459
*Individuals with severe condition was defined as those with sepsis, shock, or malignant tumors. Model 1 was unadjusted. Model 2 incorporated partial adjustments for demographic characteristics and therapeutic interventions. Model 3 underwent a comprehensive adjustment, including the adjustments from Model 2 and additionally considering clinical laboratory tests.
